# Supplementary material for: Real-world pharmacovigilance investigation of imipenem/cilastatin: signal detection using the FDA Adverse Event Reporting System (FAERS) database
Source: Front Pharmacol. 2025 Feb 13;16:1524159. doi: 10.3389/fphar.2025.1524159 (PMC11865190; doi:10.3389/fphar.2025.1524159)
Supplement: Supplementary file 2 [file Table1.xlsx]

## Sheet: Sheet 1
soc_english	Case Reports	ROR(95% CI)	PRR(95% CI)	chisq	IC(IC025)	EBGM(EBGM05)
nervous system disorders	1259	2.41(2.27, 2.57)	2.15(2.03, 2.28)	844.38	1.1(1.01)	2.14(2.04)
psychiatric disorders	927	2.55(2.38, 2.74)	2.33(2.2, 2.47)	751.9	1.22(1.12)	2.33(2.2)
general disorders and administration site conditions	637	0.48(0.44, 0.52)	0.53(0.49, 0.57)	325.89	-0.92(-1.03)	0.53(0.49)
investigations	637	1.55(1.43, 1.68)	1.5(1.39, 1.62)	112.23	0.58(0.46)	1.5(1.4)
infections and infestations	457	1.28(1.17, 1.41)	1.26(1.14, 1.39)	26.57	0.34(0.2)	1.26(1.17)
skin and subcutaneous tissue disorders	454	1.24(1.13, 1.37)	1.23(1.12, 1.36)	20.14	0.29(0.16)	1.23(1.13)
gastrointestinal disorders	394	0.65(0.59, 0.72)	0.67(0.61, 0.74)	70.96	-0.58(-0.73)	0.67(0.61)
injury, poisoning and procedural complications	384	0.59(0.53, 0.65)	0.61(0.55, 0.67)	105.39	-0.71(-0.86)	0.61(0.56)
respiratory, thoracic and mediastinal disorders	272	0.82(0.73, 0.93)	0.83(0.74, 0.93)	10.2	-0.27(-0.45)	0.83(0.75)
blood and lymphatic system disorders	191	1.66(1.44, 1.92)	1.64(1.43, 1.88)	48.67	0.71(0.51)	1.64(1.45)
musculoskeletal and connective tissue disorders	175	0.46(0.4, 0.54)	0.48(0.42, 0.55)	105.77	-1.07(-1.28)	0.48(0.42)
hepatobiliary disorders	170	2.77(2.38, 3.22)	2.72(2.33, 3.18)	186.74	1.44(1.22)	2.72(2.39)
renal and urinary disorders	114	0.88(0.73, 1.06)	0.89(0.75, 1.06)	1.74	-0.18(-0.44)	0.89(0.76)
cardiac disorders	113	0.61(0.5, 0.73)	0.61(0.51, 0.73)	28.08	-0.7(-0.97)	0.61(0.53)
metabolism and nutrition disorders	111	0.75(0.62, 0.9)	0.75(0.63, 0.89)	9.21	-0.41(-0.68)	0.75(0.64)
vascular disorders	81	0.54(0.43, 0.67)	0.54(0.44, 0.67)	32.04	-0.88(-1.2)	0.54(0.45)
immune system disorders	69	0.9(0.71, 1.14)	0.9(0.71, 1.14)	0.74	-0.15(-0.49)	0.9(0.74)
eye disorders	68	0.49(0.39, 0.62)	0.49(0.39, 0.62)	35.92	-1.02(-1.36)	0.49(0.4)
ear and labyrinth disorders	34	1.14(0.81, 1.6)	1.14(0.82, 1.59)	0.59	0.19(-0.29)	1.14(0.86)
neoplasms benign, malignant and unspecified (incl cysts and polyps)	33	0.17(0.12, 0.24)	0.17(0.12, 0.24)	132.44	-2.52(-3)	0.17(0.13)
pregnancy, puerperium and perinatal conditions	11	0.37(0.2, 0.66)	0.37(0.21, 0.67)	12.06	-1.45(-2.26)	0.37(0.22)
congenital, familial and genetic disorders	6	0.28(0.12, 0.62)	0.28(0.13, 0.63)	11.22	-1.84(-2.91)	0.28(0.14)
endocrine disorders	4	0.23(0.09, 0.61)	0.23(0.09, 0.61)	10.29	-2.12(-3.38)	0.23(0.1)
reproductive system and breast disorders	4	0.07(0.03, 0.18)	0.07(0.03, 0.19)	50.19	-3.84(-5.11)	0.07(0.03)
